# Supplementary material for: IL-2-free tumor-infiltrating lymphocyte therapy with PD-1 blockade demonstrates potent efficacy in advanced gynecologic cancer
Source: BMC Med. 2024 May 20;22:207. doi: 10.1186/s12916-024-03420-0 (PMC11106999; doi:10.1186/s12916-024-03420-0)
Supplement: Supplementary file 2 — Additional file 2: Table S1-S2. Table S1-Characteristics of Patients and Administered TILs. Table S2-Best response to treatment. [file 12916_2024_3420_MOESM2_ESM.zip]

Archive with 2 entries (2 files):
- Additional file 2 Table S1R4.docx
- Additional file 2 Table S2R4.docx
